# Supplementary material for: Novel Gold Nanorods@Thiolated Pectin on the Killing of HeLa Cells by Photothermal Ablation
Source: Pharmaceutics. 2023 Nov 2;15(11):2571. doi: 10.3390/pharmaceutics15112571 (PMC10675277; doi:10.3390/pharmaceutics15112571)
Supplement: Supplementary file 1 [file pharmaceutics-15-02571-s001.zip]

Archive with 1 entries (1 files):
- pharmaceutics-2627210-supplementary.pdf
